# Supplementary material for: Moderator Effect of Hypoalbuminemia in Volume Resuscitation and Plasma Expansion with Intravenous Albumin Solution
Source: Int J Mol Sci. 2022 Nov 16;23(22):14175. doi: 10.3390/ijms232214175 (PMC9695189; doi:10.3390/ijms232214175)
Supplement: Supplementary file 1 [file ijms-23-14175-s001.zip]

Archive with 1 entries (1 files):
- ijms-2034184-supplementary.pdf
